# Supplementary material for: The origin of the double-muscle mutation in the MSTN gene of sheep and its effects on growth traits in the Hu × East Friesian hybrid population
Source: Front Vet Sci. 2026 Apr 29;13:1791780. doi: 10.3389/fvets.2026.1791780 (PMC13168175; doi:10.3389/fvets.2026.1791780)
Supplement: Supplementary file 1 [file Table_1.XLSX]

## Sheet: Table S1
Table S1. Alt allele frequency of the MSTN g.119292288G>A mutation across sheep breeds worldwide.
Breed	Geographic regions	Sample size	A Alt Allele Frequency
Bonga	Africa	11	0
Kefis	Africa	13	0
Menz	Africa	11	0
Cameroon local breed	Africa	51	0
Dman	Africa	30	0
Dorper	Africa	23	0
Libya local breed	Africa	12	0
Morocco local breed	Africa	72	0
Sardi	Africa	27	0
Timahdite	Africa	15	0
White Dorper	Africa	13	0
Kacchi	SouthernAsia	36	0
Koka	SouthernAsia	17	0
Pak Awassi	SouthernAsia	15	0
Altay	EastAsia	41	0.0121951
Bashibai	EastAsia	33	0
Bayinbuluke	EastAsia	31	0
Black Tan	EastAsia	30	0
Cele Black	EastAsia	133	0
Duolang	EastAsia	40	0
Hetian	EastAsia	210	0
Hu	EastAsia	129	0
Kazakh	EastAsia	81	0
Large-tailed Han	EastAsia	12	0
Mongolian	EastAsia	24	0
Sishui Fur	EastAsia	11	0
Small Tail Han	EastAsia	29	0
Tan	EastAsia	38	0
Ujimqin	EastAsia	19	0
Wadi	EastAsia	18	0
Karakul	EastAsia	196	0
Diqing	EastAsia	13	0
Sichuan Butuo black	EastAsia	50	0
Sichuan liangshan black	EastAsia	30	0
Sichuan liangshan semi-fine wool	EastAsia	86	0
Tibetan	EastAsia	160	0
Tibetan Oula	EastAsia	29	0
Yunnan Black Bone	EastAsia	95	0
Yunnan	EastAsia	52	0
Yunnan semi-fine wool	EastAsia	44	0
Araby	WesternAsia	21	0
Boor	WesternAsia	15	0
Garashy	WesternAsia	11	0
Hamdani	WesternAsia	23	0
Iran local breed	WesternAsia	21	0
Iraq Awassi	WesternAsia	24	0
Kabood	WesternAsia	25	0
Kangal White Karaman	WesternAsia	20	0
Kermani	WesternAsia	24	0
Kharadi	WesternAsia	21	0
Red Karaman	WesternAsia	20	0
Turkish Awassi	WesternAsia	22	0
White Karaman	WesternAsia	13	0
Austrilia White	Austrilia	119	0.117647
Coopworth	Austrilia	40	0.1
Dairy Meade	Austrilia	31	0.83871
Australian Merino	Europe	13	0
Baikal Fine Fleeced	Europe	20	0
Border Leicester	Europe	24	0
Chinese Merino	Europe	38	0
East Friesian	Europe	56	0.785714
Finn	Europe	14	0
France local breed	Europe	29	0
German Merino	Europe	26	0
Merino Horned	Europe	62	0.00806452
Merino Polled	Europe	50	0
Ouessant	Europe	12	0
Polled Dorset	Europe	43	0
Romney	Europe	55	0.00909091
Suffolk	Europe	15	0
Suffolk White	Europe	12	0.0416667
Texel	Europe	29	0.913793
Tuva	Europe	18	0

## Sheet: Table S2
Table S2. Summary information of 31 public ancient sheep samples used in this study.
Sample ID	Sampling locations	Data(YBP)	Period	Sex	Cov.Auto	Cov.Mt	Autosome error rate (%)	Geographic regions	Accession number (RUN)	Accession number (BioProject)	References
AKAS002	Kastelholm,Åland	528-473	Medieval	Female	1.29	292.106	0.0646093	Europe	ERR11270497;ERR11270498;ERR11270499;ERR11270500;ERR11270501;ERR11270502;ERR11270503;ERR11270504	PRJEB59481	Larsson et al., 20242
ASTF001	Stora Förvar,Gotland	527-340	Medieval	Female	6.54636	5156.99	0.0129186	Europe	ERR11270452;ERR11270457;ERR11270468;ERR11270469;ERR11270470;ERR11270471;ERR11270472;ERR11270473;ERR11270474;ERR11270475	PRJEB59481	Larsson et al., 20242
ASTF002	Stora Förvar,Gotland	4,151-3,936	Bronze Age	Male	13.4086	5451.39	0.0109911	Europe	ERR11270476;ERR11270477;ERR11270478;ERR11270479;ERR11270480;ERR11270481;ERR11270482;ERR11270483	PRJEB59481	Larsson et al., 20242
ASTF003	Stora Förvar,Gotland	~4,100	Bronze Age	Male	4.41039	1248.86	0.0125906	Europe	ERR11270454;ERR11270459;ERR11270484;ERR11270485;ERR11270486;ERR11270487;ERR11270488;ERR11270489;ERR11270490;ERR11270491	PRJEB59481	Larsson et al., 20242
APOR009	El Portalon,Iberia	7,260-6,992	Neolithic	Male	5.07	55.91	0.0264406	Europe	ERR13770893;ERR13770894;ERR13770895;ERR13770896;ERR13770897;ERR13770898;ERR13770899;ERR13770900	PRJEB69690	Kaptan et al., 20245
MDVC564	Mennevile-Derrière-Le-Village, Picardie,France	7,050-6,850	Chalcolithic	Female	1.82	20.26	0.0403753	Europe	ERR13768937;ERR13768938;ERR13768939	PRJEB81145	Kaptan et al., 20245
BFMC304B	Bucy-le-Long "le Fond du Marais", Picardie,France	6,850-6,650	Chalcolithic	Female	2.73	25.32	0.0473261	Europe	ERR13768931;ERR13768932;ERR13768933	PRJEB81145	Kaptan et al., 20245
BFMC304A	Bucy-le-Long "le Fond du Marais", Picardie,France	6,850-6,650	Chalcolithic	Female	2.25	32.86	0.0464518	Europe	ERR13768934;ERR13768935;ERR13768936	PRJEB81145	Kaptan et al., 20245
Kilpheder3	Kilpheder, South Uist,UK	~900	Medieval	Female	0.54	11.13	0.0158179	Europe	ERS15395835	PRJEB61808	Daly et al., 20256
Dublin3	Fishamble Street, Dublin,Ireland	~900	Medieval	Male	0.8	5.75	0.0434222	Europe	ERS15395796	PRJEB61808	Daly et al., 20256
Hungate1	Hungate, York,UK	~800	Medieval	Male	0.64	18.74	0.0385409	Europe	ERS15395827	PRJEB61808	Daly et al., 20256
Dzhulyunitsa1	Dzhulyunitsa,Bulgaria	~7,300	Neolithic	Male	2.4	35.5	0.0432668	Europe	ERS15395797	PRJEB61808	Daly et al., 20256
Blagotin20	Blagotin-Poljna,Serbia	~8,225	Neolithic	Male	1.38	28	0.0462096	Europe	ERS15395787	PRJEB61808	Daly et al., 20256
Bubanj1	Bubanj-Novo Selo,Serbia	6,390-6,202	Chalcolithic	Female	4.7	38.06	0.0448645	Europe	ERS15395792	PRJEB61808	Daly et al., 20256
Blagotin17	Blagotin-Poljna,Serbia	~8,225	Neolithic	Female	1.4	13.15	0.0716597	Europe	ERS15395785	PRJEB61808	Daly et al., 20256
Blagotin15	Blagotin-Poljna,Serbia	~8,225	Neolithic	Female	1.49	25.73	0.0663429	Europe	ERS19519660	PRJEB61808	Daly et al., 20256
Blagotin10	Blagotin-Poljna,Serbia	~8,225	Neolithic	Male	1.41	9.79	0.0605561	Europe	ERS15395782	PRJEB61808	Daly et al., 20256
Blagotin7	Blagotin-Poljna,Serbia	8,285-8,024	Neolithic	Male	1.88	25.35	0.0469002	Europe	ERS15395790	PRJEB61808	Daly et al., 20256
Blagotin6	Blagotin-Poljna,Serbia	~8,225	Neolithic	Female	1.08	19.31	0.0314018	Europe	ERS15395789	PRJEB61808	Daly et al., 20256
Herxheim8	Herxheim,Germany	7,256-7,021	Neolithic	Female	1.39	10.37	0.0377905	Europe	ERS15395826	PRJEB61808	Daly et al., 20256
Herxheim3	Herxheim,Germany	2,700-2,365	Iron Age	Female	1.69	23.61	0.0153194	Europe	ERS15395824	PRJEB61808	Daly et al., 20256
Mainz4	Mainz,Germany	~1,800	Iron Age	Male	2.05	23.51	0.026265	Europe	ERS15395845	PRJEB61808	Daly et al., 20256
Mainz3	Mainz,Germany	~1,800	Iron Age	Male	2.01	22.27	0.0242243	Europe	ERS15395844	PRJEB61808	Daly et al., 20256
Alzey1	Alzey,Germany	~1,700	Iron Age	Male	1.26	17.17	0.017851	Europe	ERS15395770	PRJEB61808	Daly et al., 20256
Frankfurt1	Frankfurt-Heddernheim,Germany	~1,700	Iron Age	Male	2.31	18.71	0.0317927	Europe	ERS15395801	PRJEB61808	Daly et al., 20256
Mainz2	Mainz,Germany	~1,800	Iron Age	Male	1.27	17.93	0.0325237	Europe	ERS15395843	PRJEB61808	Daly et al., 20256
Mainz1	Mainz,Germany	~1,800	Iron Age	Male	2.21	29.71	0.0433836	Europe	ERS15395842	PRJEB61808	Daly et al., 20256
Schwabmun1	Schwabmünchen,Germany	3,374-3,218	Bronze Age	Male	0.53	2.87	0.0302185	Europe	ERS15395868	PRJEB61808	Daly et al., 20256
Jelsum2	Jelsum,Netherlands	~2,081	Iron Age	Female	0.71	12.2	0.0178593	Europe	ERS15395830	PRJEB61808	Daly et al., 20256
Jelsum1	Jelsum,Netherlands	2,336-2,157	Iron Age	Male	2.92	45.83	0.0391073	Europe	ERS15395829	PRJEB61808	Daly et al., 20256
Enkhuizen1	Enkhuizen,Netherlands	3,162-2,998	Bronze Age	Female	2.46	50.22	0.0996007	Europe	ERS15395799	PRJEB61808	Daly et al., 20256
Notes: The Codes and sample IDs of ancient sheep are nominated in this study; "Cov. Auto," mean depth of coverage across autosomes; “Cov. Mt,” mean depth of coverage across mitochondria.

## Sheet: Table S3
Table S3. Detailed association analysis between the MSTN g.119292288G>A mutation and growth traits in the Hu × East Friesian hybrid population.
Growth traits	Total sample size	β	95% confidence interval	GG				GA				P-value
				Mean	Standard Deviation (SD)	Standard Error (SE)	Number of GG samples	Mean	Standard Deviation (SD)	Standard Error (SE)	Number of GA samples
six-month body weight (kg)	478	1.521	[0.103, 2.939]	34.778	7.70553	0.42482	329	36.2462	6.67401	0.546756	149	0.036
birth weight (kg)	779	0.149	[0.035, 0.263]	3.6222	0.8157	0.0352658	535	3.7626	0.88544	0.0566845	244	0.011
weaning weight (kg)	705	0.805	[0.241, 1.369]	18.1962	3.69798	0.166718	492	18.8819	3.74426	0.256552	213	0.005
average daily gain before weaning (cm)	516	0.008	[-0.002, 0.018]	0.242	0.0554	0.00293208	357	0.2478	0.05854	0.00464252	159	0.126
body length (cm)	700	0.239	[-0.327, 0.804]	53.1031	3.70299	0.167114	491	53.5102	3.43282	0.237453	209	0.408
chest depth (cm)	701	0.159	[-0.109, 0.427]	23.7677	1.87956	0.0847371	492	24.0402	1.70951	0.118249	209	0.245
chest width (cm)	701	0.094	[-0.182, 0.369]	16.3217	1.7658	0.0796084	492	16.4464	1.6264	0.1125	209	0.504
chest circumference (cm)	699	0.401	[-0.745, 1.548]	60.3337	7.36015	0.331821	492	60.5802	7.41133	0.515123	207	0.492
cannon circumference (cm)	695	-0.014	[-0.101, 0.073]	7.3463	0.63568	0.0287759	488	7.3551	0.57188	0.0397484	207	0.758
body height (cm)	699	-0.087	[-0.587, 0.413]	52.7509	3.66149	0.165241	491	52.9596	3.67744	0.254985	208	0.734
Note: Multiple testing correction: Not applied.
